# Supplementary material for: BNT162b2 COVID-19 Vaccine Hesitancy among Parents of 4023 Young Adolescents (12–15 Years) in Qatar
Source: Vaccines (Basel). 2021 Sep 2;9(9):981. doi: 10.3390/vaccines9090981 (PMC8473301; doi:10.3390/vaccines9090981)
Supplement: Supplementary file 1 [file vaccines-09-00981-s001.zip]

Archive with 1 entries (1 files):
- vaccines-1299317-supplementary.pdf
